# Supplementary material for: Dehydration-Responsive Element Binding Protein 1C, 1E, and 1G Promote Stress Tolerance to Chilling, Heat, Drought, and Salt in Rice
Source: Front Plant Sci. 2022 May 24;13:851731. doi: 10.3389/fpls.2022.851731 (PMC9171204; doi:10.3389/fpls.2022.851731)
Supplement: Supplementary file 1 [file Table_1.XLSX]

## Sheet: Sheet1
primer	primer sequence (5'-3')	Usage
OsDREB1C-MT1T2-BsF	AATAATGGTCTCAGGCGGAGTACGCGACGGTGACGT	For CRISPR/Cas9 construct of OsDREB1C
OsDREB1C-MTT2-F0	GGAGTACGCGACGGTGACGTGTTTTAGAGCTAGAAATAGC
OsDREB1C-MT1T2-R0	AGTCGGCGAAGTTGAGGCACGCTTCTTGGTGCC
OsDREB1C-MT1T2-BsR	ATTATTGGTCTCTAAACAGTCGGCGAAGTTGAGGCA
OsDREB1E-MT1T2-BsF	AATAATGGTCTCAGGCGAGTGGGCGTACTACGGCAG	For CRISPR/Cas9 construct of OsDREB1E
OsDREB1E-MT1T2-F0	GAGTGGGCGTACTACGGCAGGTTTTAGAGCTAGAAATAGC
OsDREB1E-MT1T2-R0	GCGCGGCGAGTCGGCGAAGCGCTTCTTGGTGCC
OsDREB1E-MT1T2-BsR	ATTATTGGTCTCTAAACGCGCGGCGAGTCGGCGAAG
OsDREB1G-MT1T2-BsF	AATAATGGTCTCAGGCGACGCGGCACCCCGTGTTCA	For CRISPR/Cas9 construct of OsDREB1G
OsDREB1G-MT1T2-F0	GACGCGGCACCCCGTGTTCAGTTTTAGAGCTAGAAATAGC
OsDREB1G-MT1T2-R0	ATGGGCGGGACGCGGAGGCCGCTTCTTGGTGCC
OsDREB1G-MT1T2-BsR	ATTATTGGTCTCTAAACATGGGCGGGACGCGGAGGC
OsDREB1C/E/G-MT1T2-BsF	AATAATGGTCTCAGGCGTCGTCGGGGACGCCGTCGC	For CRISPR/Cas9 construct of OsDREB1C OsDREB1E OsDREB1G
OsDREB1C/E/G-MT1T2-F0	GTCGTCGGGGACGCCGTCGCGTTTTAGAGCTAGAAATAGC
OsDREB1C/E/G-MT1T2-R0	AGTCGGCGAAGTTGAGGCACGCTTCTTGGTGCC
OsDREB1C/E/G-MT1T2-BsR	ATTATTGGTCTCTAAACAGTCGGCGAAGTTGAGGCA
OsDREB1C-F	AACACCAACACCTTCTTCCTC	Identify dreb1c and dreb1c dreb1e dreb1g mutant by amplification the fragment containing CRISPR target
OsDREB1C-R	CATGACTCGGCGAGCTCGATG
OsDREB1E-F	AACTATATAAAGCCGCCG	Identify dreb1e and dreb1c dreb1e dreb1g mutant by amplification the fragment containing CRISPR target
OsDREB1E-R	TCGCAGTCGTAGTCCTCC
OsDREB1G-F	GTTCCGACCCAATTAACG	Identify dreb1g and dreb1c dreb1e dreb1g mutant by amplification the fragment containing CRISPR target
OsDREB1G-R	GACTCCCTTAAGCTGTAC
OsU3-FD3	GACAGGCGTCTTCTACTGGTGCTAC	For CRISPR/Cas9 sequencing
TaU3-RD	CTCACAAATTATCAGCACGCTAGTC
TaU3-FD	TTAGTCCCACCTCGCCAGTTTACAG
TaU3-FD2	TTGACTAGCGTGCTGATAATTTGTG
