# Supplementary material for: Dehydration-Responsive Element Binding Protein 1C, 1E, and 1G Promote Stress Tolerance to Chilling, Heat, Drought, and Salt in Rice
Source: Front Plant Sci. 2022 May 24;13:851731. doi: 10.3389/fpls.2022.851731 (PMC9171204; doi:10.3389/fpls.2022.851731)
Supplement: Supplementary file 2 [file Table_2.XLSX]

## Sheet: promoter analysis
	OsDREB1 C/E/G-activated genes	The number of DRE; G/ACCGAC motif in the promoter（1500）	G/ACCGAC motif in the promoter	The location of the G/ACCGAC motif in the promoter regions (relative to the translation initiation site ATG)	0-200	200-500	500-1000	1000-1500		Contain more than one G/ACCGAC in the promoters	Contain one G/ACCGAC in the promoters	Do not contain the motif（one G/ACCGAC）		The location of the G/ACCGAC motif in the promoter regions (relative to the translation initiation site ATG)	number
1	LOC_Os12g19381	0							Number of genes	15	53	115		0-200	17
2	LOC_Os06g48355	0												200-500bp	11
3	LOC_Os01g54470	0												500-1000bp	11
4	LOC_Os02g13660	0												1000-1500bp	24
5	LOC_Os03g56944	0
6	LOC_Os03g08940	0
7	LOC_Os10g05820	0
8	LOC_Os10g23080	3	G/ACCGAC	529; 570; 608			1
9	LOC_Os05g32460	1	ACCGAC	1	1
10	LOC_Os04g41800	0
11	LOC_Os10g05840	0
12	LOC_Os03g48235	0
13	LOC_Os03g22370	1	GCCGAC	78	1
14	LOC_Os05g42360	1	GCCGAC	648			1
15	LOC_Os09g19650	0
16	LOC_Os03g07100	3	G/ACCGAC	824;845;941			1
17	LOC_Os01g11020	0
18	LOC_Os03g29360	0
19	LOC_Os05g49240	1	GCCGAC	130	1
20	LOC_Os01g23710	0
21	LOC_Os10g37920	0
22	LOC_Os12g34802	1	ACCGAC	37	1
23	LOC_Os08g10010	0
24	LOC_Os06g06340	0
25	LOC_Os05g11210	1	ACCGAC	1044				1
26	LOC_Os07g28400	1	GCCGAC	181	1
27	LOC_Os06g05510	0
28	LOC_Os07g36630	2	G/ACCGAC	167; 689	1		1
29	LOC_Os08g07020	2	ACCGAC	534; 644			1
30	LOC_Os04g32820	0
31	LOC_Os02g56354	0
32	LOC_Os04g49970	0
33	LOC_Os06g38120	0
34	LOC_Os04g48350	0
35	LOC_Os10g07450	1	ACCGAC	204		1
36	LOC_Os07g28720	0
37	LOC_Os02g43640	0
38	LOC_Os12g38720	0
39	LOC_Os12g34796	0
40	LOC_Os01g73770	1	GCCGAC	482		1
41	LOC_Os08g39330	0
42	LOC_Os04g37770	1	ACCGAC	1071				1
43	LOC_Os08g39390	0
44	LOC_Os02g17090	0
45	LOC_Os07g46930	3	G/ACCGAC	1215;1341;1419				1
46	LOC_Os01g02010	1	ACCGAC	1252				1
47	LOC_Os08g05520	1	GCCGAC	329		1
48	LOC_Os09g23780	0
49	LOC_Os11g46000	0
50	LOC_Os04g39290	0
51	LOC_Os07g41630	0
52	LOC_Os03g47190	0
53	LOC_Os09g27140	2	GCCGAC	35;1352	1			1
54	LOC_Os07g40320	0
55	LOC_Os11g24484	0
56	LOC_Os04g48020	0
57	LOC_Os08g28790	1	GCCGAC	378		1
58	LOC_Os09g27220	0
59	LOC_Os10g40070	0
60	LOC_Os08g02630	0
61	LOC_Os02g37700	1	ACCGAC	1201				1
62	LOC_Os11g29780	1	GCCGAC	44	1
63	LOC_Os03g54130	0
64	LOC_Os04g02890	0
65	LOC_Os11g29720	0
66	LOC_Os04g54230	0
67	LOC_Os02g57020	0
68	LOC_Os09g31080	0
69	LOC_Os12g21784	1	GCCGAC	1303				1
70	LOC_Os03g20730	0
71	LOC_Os01g03940	0
72	LOC_Os06g50070	0
73	LOC_Os02g38170	0
74	LOC_Os01g49200	0
75	LOC_Os12g31540	0
76	LOC_Os05g30030	0
77	LOC_Os02g52930	0
78	LOC_Os11g41034	0
79	LOC_Os02g11705	0
80	LOC_Os07g04950	0
81	LOC_Os07g04930	0
82	LOC_Os06g49770	1	GCCGAC	175	1
83	LOC_Os08g31510	0
84	LOC_Os10g25230	0
85	LOC_Os02g07190	1	GCCGAC	15	1
86	LOC_Os01g09830	4	G/ACCGAC	891;1055;1405;1449			1	1
87	LOC_Os01g02060	0
88	LOC_Os11g45990	0
89	LOC_Os09g25610	0
90	LOC_Os11g41710	0
91	LOC_Os05g08480	1	GCCGAC	1087				1
92	LOC_Os02g13710	0
93	LOC_Os03g56930	0
94	LOC_Os03g40070	0
95	LOC_Os04g10750	0
96	LOC_Os01g42720	0
97	LOC_Os08g38270	0
98	LOC_Os07g42220	2	G/ACCGAC	329;1192		1		1
99	LOC_Os06g15400	1	ACCGAC	1	1
100	LOC_Os03g17490	0
101	LOC_Os05g43460	0
102	LOC_Os07g46610	0
103	LOC_Os01g07800	0
104	LOC_Os03g14669	0
105	LOC_Os09g32025	0
106	LOC_Os01g47780	0
107	LOC_Os07g18874	0
108	LOC_Os05g31570	0
109	LOC_Os03g24820	0
110	LOC_Os02g16030	1	ACCGAC	106	1
111	LOC_Os01g10210	1	GCCGAC	1032				1
112	LOC_Os03g19940	1	ACCGAC	578			1
113	LOC_Os07g41410	0
114	LOC_Os02g44860	0
115	LOC_Os08g38100	0
116	LOC_Os04g46110	1	ACCGAC	1023				1
117	LOC_Os08g08700	2	ACCGAC	49;1448	1			1
118	LOC_Os06g43430	1	GCCGAC	1456				1
119	LOC_Os02g51040	0
120	LOC_Os09g30360	0
121	LOC_Os10g37720	0
122	LOC_Os06g18990	0
123	LOC_Os03g21060	1	GCCGAC	441		1
124	LOC_Os09g31310	1	ACCGAC	955			1
125	LOC_Os12g26880	2	ACCGAC	427;1393		1		1
126	LOC_Os02g05950	0
127	LOC_Os08g07720	0
128	LOC_Os07g31300	0
129	LOC_Os05g10930	0
130	LOC_Os06g49840	1	ACCGAC	1308				1
131	LOC_Os04g52260	1	ACCGAC	218		1
132	LOC_Os07g03170	1	ACCGAC	854			1
133	LOC_Os04g58190	1	ACCGAC	4	1
134	LOC_Os02g09630	0
135	LOC_Os07g12390	4	G/ACCGAC	156;191;354;397	1	1
136	LOC_Os03g01320	0
137	LOC_Os11g34150	0
138	LOC_Os12g26290	0
139	LOC_Os12g06660	0
140	LOC_Os03g19990	0
141	LOC_Os06g51410	2	GCCGAC	419;1138		1		1
142	LOC_Os09g19229	0
143	LOC_Os10g40510	0
144	LOC_Os05g33880	1	GCCGAC	78	1
145	LOC_Os02g52190	0
146	LOC_Os04g39320	0
147	LOC_Os05g51150	0
148	LOC_Os09g26670	1	ACCGAC	1403				1
149	LOC_Os08g28400	1	GCCGAC	963			1
150	LOC_Os08g36500	1	GCCGAC	1460				1
151	LOC_Os07g46920	0
152	LOC_Os03g59670	0
153	LOC_Os10g33370	0
154	LOC_Os04g34170	1	ACCGAC	1090				1
155	LOC_Os02g03200	0
156	LOC_Os11g24070	0
157	LOC_Os06g17020	0
158	LOC_Os05g26902	1	GCCGAC	1463				1
159	LOC_Os05g46370	0
160	LOC_Os02g48770	0
161	LOC_Os11g29290	2	G/ACCGAC	226;1324		1		1
162	LOC_Os11g02379	0
163	LOC_Os06g38480	0
164	LOC_Os09g18230	0
165	LOC_Os09g22000	2	GCCGAC	174;1466	1			1
166	LOC_Os10g02880	1	ACCGAC	682			1
167	LOC_Os11g35930	0
168	LOC_Os11g45540	2	ACCGAC	1287;1358				1
